# Supplementary material for: Exergaming in a Moving Virtual World to Train Vestibular Functions and Gait; a Proof-of-Concept-Study With Older Adults
Source: Front Physiol. 2018 Jul 31;9:988. doi: 10.3389/fphys.2018.00988 (PMC6080593; doi:10.3389/fphys.2018.00988)
Supplement: TABLE S1 — Data underlying the analysis presented in the manuscript. [file Table_1.XLSX]

## Sheet: Results Swanenburg
NrSubject	Age	Height	Weight	BMI	Gender	PreLeftVA-LOS	PreRightVA-LOS	PreGaitNormal	PreGaitFast	PreFGA1	PreFGA2	PreFGA3	PreFGA4	PreFGA5	PreFGA6	PreFGA7	PreFGA8	PreFGA9	PreFGA10	PreFGAtotal	PreETGUG1	PreETGUG2	PreETGUG3	PreETGUG4	PreETGUG5	PreETGUG6	PreETGUGtotal	PostLeftVA-Loss	PostRightVA-Los	PostGaitNormal	PostGaitFast	PostFGA1	PostFGA2	PostFGA3	PostFGA4	PostFGA5	PostFGA6	PostFGA7	PostFGA8	PostFGA9	PostFGA10	PostFGAtotal	SSQ1	SSQ2	SSQ3	SSQ4	SSQ5	SSQ6	SSQ7
1	68	156	50	20.55	female	0.08	0.36	7.77	5.59	3	3	3	3	3	3	3	3	3	3	30	0.73	1.09	4.05	4.06	3.94	2.75	16.65	0.3	0.02	6.39	5.2	3	3	3	3	3	3	3	3	3	3	30	7	5	4	3	2	2	4
2	76	174	72	23.78	female	0.34	0.4	6.99	6.23	3	3	2	2	2	3	3	2	2	3	25	1	1.49	4.49	4.14	4.49	3.61	19.25	0.16	0.26	7.76	5.41	3	3	3	3	2	3	3	2	3	2	27	11	3	2	5	3	4	5
3	66	162	53	20.2	female	0.38	0.16	8.96	6.28	3	2	1	2	2	2	2	3	2	2	21	0.82	2.17	4	3.92	3.76	3.08	17.76	0.16	0.16	8.27	5.81	3	3	2	3	3	3	3	2	3	2	27	1	1	1	1	1	1	0
4	66	174	82	27.08	female	0.48	0.4	6.93	5.13	3	3	2	3	3	3	2	3	2	3	27	1.1	1.64	3.58	4.27	3.75	3.28	17.65	0.12	0.12	6.82	5.38	3	3	3	3	3	3	3	3	3	3	30	4	1	0	0	0	0	0
5	71	163	60	22.58	female	0.38	0.36	9.02	5.71	3	3	2	3	3	3	3	3	3	3	29	1.58	2.54	4.65	3.93	4.59	3.23	20.55	0.32	0.3	9.18	6.41	3	3	2	3	3	3	3	3	3	3	29	2	0	0	0	0	0	0
6	87	179	92	28.7	male	0.34	0.7	10.63	7.025	3	3	2	2	2	3	1	2	2	2	22	1.09	2.25	6.37	5.3	5.72	3.93	24.69	0.2	0.3	10.85	7.17	3	3	3	2	3	3	2	2	3	2	26	1	1	2	3	3	2	3
7	83	182	69	20.8	male	0.6	0.6	7.5	4.6	3	3	3	3	3	3	2	3	3	2	28	0.8	1.43	3.68	3.61	3.7	3.1	16.33	0.38	0.4	7.96	5.28	3	3	2	2	3	3	3	2	3	3	27	0	0	0	0	0	0	0
8	77	170	62	21.5	female	0.32	0.34	8.82	5.92	3	3	2	3	2	3	2	3	3	3	27	0.75	1.93	4.29	4.21	4.26	3.84	19.31	0.2	0.2	8.13	5.3	3	3	3	3	3	3	2	3	3	2	28	0	0	0	0	3	3	2
9	76	185	94	27.5	male	0.6	0.62	8.72	4.66	3	3	2	3	3	2	2	2	3	3	26	1.23	1.43	3.65	3.71	3.15	2.98	16.16	0.68	0.7	7.85	4.5	3	3	3	3	3	3	3	3	3	3	30	6	4	5	5	5	3	3
10	65	178	103	32.5	male	0.7	0.7	8.9	5.51	3	3	2	3	3	3	3	3	3	3	29	1.25	1.74	4.76	5.15	4.66	3.46	21.05	0.8	0.42	8.1	5.51	3	3	3	3	3	3	3	3	3	3	30	2	2	3	3	3	3	2
				Pre= Pre intervention
				Post= Post intervention
[truncated: 12 more columns]
